# Supplementary material for: Durable humoral immunity and long-term protection induced by a Crimean-Congo hemorrhagic fever virus replicon particle vaccine in mice
Source: NPJ Vaccines. 2025 Nov 21;10:244. doi: 10.1038/s41541-025-01293-9 (PMC12639013; doi:10.1038/s41541-025-01293-9)
Supplement: Supplementary file 2 — Supplemetary Tables [file 41541_2025_1293_MOESM2_ESM.xlsx]

## Sheet: Table S1
Durable humoral immunity and long-term protection induced by a Crimean-Congo hemorrhagic fever virus replicon particle vaccine in mice
Teresa E. Sorvillo, Elif Karaaslan, Katherine A. Davies, Stephen R. Welch, Florine E.M. Scholte, JoAnn D. Coleman-McCray, Virginia Aida-Ficken, Scott D. Pegan, Éric Bergeron, Joel M. Montgomery, Christina F. Spiropoulou, Jessica R. Spengler
Supplementary Table 1. Plasma samples collected for immunological analyses
					Individuals sampled by group
date of collection	IACUC protocol	P or PB	Boost interval	Time post last vax	no vax_Male	no vax_Female	VRP_Male	VRP_Female	total
2023-07-27	3342-3	P	NA	6 days	8	8	8	8	32
2023-08-11	3342-3	P	NA	21 days	8	8	8	8	32
45156	3342-3	P	NA	28 days	8	8	8	8	32
45170	3342-3	P	NA	42 days	8	8	8	8	32
2023-01-25	3034-3	P	NA	2 month	6	6	6	6	24
2023-02-15	3034-3	P	NA	3 month	6	6	6	6	24
2023-03-21	3034-3	P	NA	4 month	6	6	6	6	24
2023-04-18	3034-3	P	NA	5 month	6	6	6	6	24
2023-05-11	3034-3	P	NA	6 month	6	6	6	6	24
2023-08-11	3034-3	P	NA	9 month	6	6	6	6	24
2023-10-24	3034-3	P	NA	12 month	6	6	6	6	24
2024-08-01	3342-3	P	NA	12 month	0	0	4	3	7
2024-04-25	3034-3	P	NA	18 month	6	6	9	7	28
2023-08-24	3342-3	PB	28	6 days	8	8	8	8	32
2023-09-08	3342-3	PB	28	21 days	8	8	8	8	32
2023-09-15	3342-3	PB	28	28 days	8	8	8	8	32
2023-09-29	3342-3	PB	28	42 days	8	8	8	8	32
2023-10-24	3342-3	PB	28	2 month	8	8	8	8	32
2023-11-15	3342-3	PB	28	3 month	8	8	8	8	32
2023-12-19	3342-3	PB	28	4 month	8	8	8	8	32
2024-01-17	3342-3	PB	28	5 month	8	8	8	8	32
2024-02-16	3342-3	PB	28	6 month	8	8	8	8	32
2024-04-25	3342-3	PB	28	9 month	7	8	8	8	31
2024-08-01	3342-3	PB	28	12 month	5	5	8	8	26
NA = Not applicable
P = Prime
PB = Prime boost
Note: Sample sizes reflect the total number of individuals per group; however, not all individuals were included in every analysis due to sample depletion.

## Sheet: Table S2
Durable humoral immunity and long-term protection induced by a Crimean-Congo hemorrhagic fever virus replicon particle vaccine in mice
Teresa E. Sorvillo, Elif Karaaslan, Katherine A. Davies, Stephen R. Welch, Florine E.M. Scholte, JoAnn D. Coleman-McCray, Virginia Aida-Ficken, Scott D. Pegan, Éric Bergeron, Joel M. Montgomery, Christina F. Spiropoulou, Jessica R. Spengler
Supplementary Table 2. Crimean-Congo hemorrhagic fever virus challenge/VRP vaccine efficacy studies
								Individuals sampled by group
Cx_date	IACUC protocol	P or PB	challenge_name	date_last_vax	study protocol	Cx interval (d)	Cx interval (m)	no vax_Male	no vax_Female	VRP_Male_P	VRP_Female_P	VRP_Male_PB	VRP_Female_PB	total
2023-01-20	3102	P	2 m	2022-11-11	3102-5	70	2.30137	3	3	3	3	0	0	12
2023-03-22	3342	P	4 m	2022-11-11	3102-5	131	4.30684	3	3	3	3	0	0	12
2023-05-05	3342	NA*	6 m	2022-11-11	3342 (3102-5)	175	5.75342	3	3	0	0	0	0	6
2024-01-19	3342	P	6 m	2023-07-21	3342-3	182	5.98356	2	1	4	4	0	0	11
2023-08-10	3342	P	9 m	2022-11-11	3342 (3102-5)	272	8.94246	3	3	3	3	0	0	12
2024-05-03	3342	P	9 m	2023-07-21	3342-3	287	9.43561	0	0	4	4	0	0	8
2023-10-26	3342	P	12 m	2022-11-11	3342 (3102-5)	349	11.474	3	3	3	3	0	0	12
2024-08-15	3342	P	12 m	2023-07-21	3342-3	391	12.8548	0	0	4	3	0	0	7
2024-05-03	3342	P	18 m	2022-11-11	3342 (3102-5)	539	17.7205	6	6	8	8	0	0	28
2023-10-26	3342	PB	2 m	2023-08-18	3342-3	69	2.26849	4	4	0	0	4	4	16
2023-12-29	3342	PB	4 m	2023-08-18	3342-3	133	4.3726	4	4	0	0	4	4	16
2024-02-15	3342	PB	6 m	2023-08-18	3342-3	181	5.95068	4	4	0	0	4	4	16
2024-05-03	3342	PB	9 m	2023-08-18	3342-3	259	8.51506	3	4	0	0	4	4	15
2024-08-15	3342	PB	12 m	2023-08-18	3342-3	363	11.9342	5	6	0	0	4	4	19
Cx = challenge
NA = Not applicable
P = Prime
PB = Prime boost
*Only age-matched, mock-vaccinated animals were included in the cohort

## Sheet: Table S3
Durable humoral immunity and long-term protection induced by a Crimean-Congo hemorrhagic fever virus replicon particle vaccine in mice
Teresa E. Sorvillo, Elif Karaaslan, Katherine A. Davies, Stephen R. Welch, Florine E.M. Scholte, JoAnn D. Coleman-McCray, Virginia Aida-Ficken, Scott D. Pegan, Éric Bergeron, Joel M. Montgomery, Christina F. Spiropoulou, Jessica R. Spengler
Supplementary Table 3. Tissue vRNA load statistics in prime, prime-boosted, and mock-vaccinated mice after CCHFV infection
	Prime versus prime-boosted survivors (Mann-Whitney)
		2m	4m	6m	9m	12m
	Liver	>0.999999	0.333333	0.74026	0.0169	0.308858
	Spleen	0.74359	0.018182	0.515152	>0.999999	0.020979
	Gonad	0.384615	0.090909	>0.999999	0.314685	>0.999999
	SV/Cervix	>0.999999	>0.999999	>0.999999	0.314685	0.706294
	Kidney	>0.999999	0.090909	0.924242	0.069347	0.196387
	Heart	>0.999999	0.333333	0.924242	0.235431	0.58042
	Lung	>0.999999	0.090909	0.469697	0.702797	>0.999999
	Eye	>0.999999	>0.999999	0.454545	0.034382	0.314685
	Brain	>0.999999	0.886869	0.727273	0.004662	>0.999999
	Vaccinated (survivors) versus mock-vaccinated (Mann-Whitney)
	Prime Vx	2m	4m	6m	9m	12m
	Liver	0.006494	0.009524	0.0004	0.002331	0.002165
	Spleen	0.012987	0.009524	0.0004	0.000583	0.002165
	Gonad	0.002165	0.009524	0.001166	0.004662	0.002165
	SV/Cervix	0.006494	0.009524	0.0004	0.001166	0.002165
	Kidney	0.021645	0.009524	0.0004	0.001166	0.002165
	Heart	0.006494	0.009524	0.0004	0.001166	0.002165
	Lung	0.002165	0.009524	0.0004	0.001166	0.002165
	Eye	0.021645	0.009524	0.0004	0.001166	0.002165
	Brain	0.002165	0.009524	0.0004	0.013986	0.002165
	Boost Vx	2m	4m	6m	9m	12m
	Liver	0.000155	0.000155	0.000666	0.000583	0.000175
	Spleen	0.000155	0.000155	0.000666	0.000583	6.3e-05
	Gonad	0.000155	0.000333	0.035714	0.000583	6.3e-05
	SV/Cervix	0.000155	0.000311	0.001166	0.000583	0.000126
	Kidney	0.000155	0.000155	0.002664	0.000583	0.000175
	Heart	0.000155	0.000155	0.000666	0.000583	6.3e-05
	Lung	0.000155	0.000155	0.010101	0.000583	6.3e-05
	Eye	0.000155	0.000155	0.000666	0.000583	0.000103
	Brain	0.000155	0.000311	0.000666	0.000583	6.3e-05
Liver values (vRNA copy number) from vaccinated survivors (Mann Whitney)
	Prime Vx	2m	4m	6m	9m	12m
	2m		0.0001	>0.9999	>0.9999	>0.9999
	4m	0.0001		0.0001	0.0001	0.0001
	6m	>0.9999	0.0001		>0.9999	>0.9999
	9m	>0.9999	0.0001	>0.9999		>0.9999
	12m	>0.9999	0.0001	>0.9999	>0.9999
	Boost Vx	2m	4m	6m	9m	12m
	2m		0.0001	>0.9999	>0.9999	>0.9999
	4m	0.0001		>0.9999	>0.9999	>0.9999
	6m	>0.9999	>0.9999		>0.9999	>0.9999
	9m	>0.9999	>0.9999	>0.9999		>0.9999
	12m	>0.9999	>0.9999	>0.9999	>0.9999
		*No significant differences detected in other tissue types.
	Vx = Vaccination
